# Supplementary material for: Ability to predict repetitions to momentary failure is not perfectly accurate, though improves with resistance training experience
Source: PeerJ. 2017 Nov 30;5:e4105. doi: 10.7717/peerj.4105 (PMC5712461; doi:10.7717/peerj.4105)
Supplement: Data S1 [file peerj-05-4105-s001.xlsx]

## Sheet: Sheet1
																			If equation		FALSE	FALSE	FALSE	FALSE	FALSE	FALSE
							Predicted			Chest Press				Actual							Difference
	Training Exp	Gender	DOB		Age	Training goal	Row	Chest Press	Leg Press	Biceps Curls	Situps	Lat Pulldowns	Avg	Row	Chest Press	Leg Press	Biceps Curls	Situps	Lat Pulldowns	Avg	Row	Chest Press	Leg Press	Biceps Curls	Situps	Lat Pulldowns	Avg
	3	1	1988-01-25	2016-05-12	28.3151	fitness	18	18	12	12	18	12	15	19	20	19	14	15	14	16.8333	1	2	7	2	-3	2	1.83333
	5	1	1964-01-28	2016-05-12	52.3233	fitness	10	10	14	10	20	14	13	12	14	16	11	25	15	15.5	2	4	2	1	5	1	2.5
	4	1	1977-10-01	2016-05-12	38.6384	maintenance	12	12	12	10	20	20	14.3333	12	13	16	12	24	16	15.5	0	1	4	2	4	-4	1.16667
	4	1	1988-12-07	2016-05-12	27.4466	muscle definition	18	18	18	18	18	18	18	20	19	21	13	19	15	17.8333	2	1	3	-5	1	-3	-0.166667
	1	1	1998-10-21	2016-05-12	17.5699	muscular growth	14	14	14	14	14	14	14	18	18	19	17	21	18	18.5	4	4	5	3	7	4	4.5
	1	1	1944-02-26	2016-05-12	72.2575	muscular growth	15	15	15	15	15	15	15	18	20	21	19	14	19	18.5	3	5	6	4	-1	4	3.5
	1	1	1984-02-06	2016-05-12	32.2849	muscular growth	18	18	18	18	18	18	18	20	21	22	15	12	20	18.3333	2	3	4	-3	-6	2	0.333333
	1	1	1999-05-19	2016-05-12	16.9945	muscular growth	14	14	14	14	14	14	14	14	16	18	14	19	15	16	0	2	4	0	5	1	2
	1	1	2000-01-10	2016-05-12	16.3479	muscular growth	14	14	14	14	14	14	14	9	10	12	10	11	9	10.1667	-5	-4	-2	-4	-3	-5	-3.83333
	1	1	1977-11-05	2016-05-12	38.5425	muscular growth	14	14	14	14	14	14	14	28	21	30	19	20	21	23.1667	14	7	16	5	6	7	9.16667
	1	1	1988-06-24	2016-05-12	27.9014	muscular growth	14	14	14	14	14	14	14	18	17	21	16	24	15	18.5	4	3	7	2	10	1	4.5
	1	1	1987-06-03	2016-05-12	28.9616	muscular growth	14	14	14	14	14	14	14	16	17	19	18	27	17	19	2	3	5	4	13	3	5
	2	1	1992-04-02	2016-05-12	24.126	muscular growth	12	12	12	12	12	12	12	10	8	13	8	18	7	10.6667	-2	-4	1	-4	6	-5	-1.33333
	2	1	1997-06-02	2016-05-12	18.9562	muscular growth	12	12	12	12	12	12	12	10	12	16	13	14	14	13.1667	-2	0	4	1	2	2	1.16667
	2	1	1996-01-12	2016-05-12	20.3452	muscular growth	10	10	10	10	20	10	11.6667	14	15	17	12	22	16	16	4	5	7	2	2	6	4.33333
	2	1	1995-11-15	2016-05-12	20.5041	muscular growth	14	14	14	14	14	14	14	15	15	16	15	22	15	16.3333	1	1	2	1	8	1	2.33333
	2	1	1997-01-13	2016-05-12	19.3397	muscular growth	14	14	14	14	14	14	14	14	13	20	15	14	15	15.1667	0	-1	6	1	0	1	1.16667
	2	1	1984-12-13	2016-05-12	31.4329	muscular growth	14	14	14	14	14	14	14	15	16	20	12	20	13	16	1	2	6	-2	6	-1	2
	3	1	1989-09-15	2016-05-12	26.674	muscular growth	8	8	8	8	12	8	8.66667	8	9	14	9	15	10	10.8333	0	1	6	1	3	2	2.16667
	3	1	1996-08-17	2016-05-12	19.7479	muscular growth	10	10	10	10	12	10	10.3333	9	8	9	10	18	7	10.1667	-1	-2	-1	0	6	-3	-0.166667
	3	1	1989-03-16	2016-05-12	27.1753	muscular growth	12	12	10	10	20	10	12.3333	11	13	15	11	18	13	13.5	-1	1	5	1	-2	3	1.16667
	3	1	1993-01-15	2016-05-12	23.337	muscular growth	10	10	9	9	12	9	9.83333	12	11	12	9	18	11	12.1667	2	1	3	0	6	2	2.33333
	3	1	1998-04-01	2016-05-12	18.126	muscular growth	10	10	10	10	12	10	10.3333	13	12	15	10	21	9	13.3333	3	2	5	0	9	-1	3
	3	1	1987-09-14	2016-05-12	28.6795	muscular growth	14	14	18	14	18	18	16	15	14	17	12	20	15	15.5	1	0	-1	-2	2	-3	-0.5
	3	1	1981-08-11	2016-05-12	34.7753	muscular growth	12	12	12	12	12	12	12	16	18	17	15	17	13	16	4	6	5	3	5	1	4
	3	1	1984-01-24	2016-05-12	32.3205	muscular growth	18	18	18	18	18	18	18	19	18	20	16	21	17	18.5	1	0	2	-2	3	-1	0.5
	4	1	1985-08-20	2016-05-12	30.7479	muscular growth	10	10	10	10	20	10	11.6667	16	15	18	13	18	14	15.6667	6	5	8	3	-2	4	4
	4	1	1988-01-20	2016-05-12	28.3288	muscular growth	10	10	12	10	12	10	10.6667	15	13	15	11	20	12	14.3333	5	3	3	1	8	2	3.66667
	4	1	1991-04-02	2016-05-12	25.1288	muscular growth	10	10	12	10	15	12	11.5	9	11	15	9	15	10	11.5	-1	1	3	-1	0	-2	0
	4	1	1989-04-26	2016-05-12	27.063	muscular growth	12	12	12	10	12	10	11.3333	13	14	12	10	15	11	12.5	1	2	0	0	3	1	1.16667
	4	1	1979-11-03	2016-05-12	36.5479	muscular growth	10	10	10	10	12	10	10.3333	11	10	13	12	19	9	12.3333	1	0	3	2	7	-1	2
	4	1	1995-12-29	2016-05-12	20.3836	muscular growth	10	10	10	10	12	10	10.3333	12	9	15	10	14	10	11.6667	2	-1	5	0	2	0	1.33333
	4	1	1984-05-12	2016-05-12	32.0219	muscular growth	9	9	9	9	12	9	9.5	8	10	12	8	14	9	10.1667	-1	1	3	-1	2	0	0.666667
	4	1	1989-05-03	2016-05-12	27.0438	muscular growth	8	8	10	8	12	8	9	7	8	12	9	15	10	10.1667	-1	0	2	1	3	2	1.16667
	4	1	1987-09-06	2016-05-12	28.7014	muscular growth	10	10	10	10	12	10	10.3333	9	9	10	9	18	12	11.1667	-1	-1	0	-1	6	2	0.833333
	4	1	1997-10-26	2016-05-12	18.5562	muscular growth	10	10	10	10	12	10	10.3333	15	12	17	10	22	12	14.6667	5	2	7	0	10	2	4.33333
	4	1	1989-06-23	2016-05-12	26.9041	muscular growth	10	10	10	10	20	10	11.6667	8	8	12	7	17	10	10.3333	-2	-2	2	-3	-3	0	-1.33333
	4	1	1986-03-18	2016-05-12	30.1726	muscular growth	10	10	10	10	12	10	10.3333	12	13	15	12	13	9	12.3333	2	3	5	2	1	-1	2
	4	1	1989-10-30	2016-05-12	26.5507	muscular growth	14	14	14	14	14	14	14	15	12	17	10	15	10	13.1667	1	-2	3	-4	1	-4	-0.833333
	4	1	1984-05-07	2016-05-12	32.0356	muscular growth	10	10	10	10	14	14	11.3333	12	12	9	10	13	12	11.3333	2	2	-1	0	-1	-2	0
	4	1	1987-11-26	2016-05-12	28.4795	muscular growth	10	10	10	10	14	14	11.3333	8	9	11	12	12	13	10.8333	-2	-1	1	2	-2	-1	-0.5
	4	1	1982-01-10	2016-05-12	34.3589	muscular growth	10	10	14	10	14	14	12	9	8	11	7	12	11	9.66667	-1	-2	-3	-3	-2	-3	-2.33333
	4	1	1984-11-14	2016-05-12	31.5123	muscular growth	10	10	10	10	20	10	11.6667	10	9	12	8	20	11	11.6667	0	-1	2	-2	0	1	0
	4	1	1973-02-22	2016-05-12	43.2466	muscular growth	10	10	10	10	12	10	10.3333	12	10	13	11	17	10	12.1667	2	0	3	1	5	0	1.83333
	4	1	1988-05-16	2016-05-12	28.0082	muscular growth	10	10	11	9	12	9	10.1667	6	7	11	7	18	12	10.1667	-4	-3	0	-2	6	3	0
	5	1	1993-03-01	2016-05-12	23.2137	muscular growth	10	10	14	10	12	10	11	10	13	15	13	15	12	13	0	3	1	3	3	2	2
	5	1	1963-02-05	2016-05-12	53.3014	muscular growth	10	10	10	10	12	10	10.3333	10	9	11	12	15	12	11.5	0	-1	1	2	3	2	1.16667
	5	1	1995-11-27	2016-05-12	20.4712	muscular growth	10	10	10	10	20	10	11.6667	12	11	12	10	24	12	13.5	2	1	2	0	4	2	1.83333
	5	1	1988-09-08	2016-05-12	27.6932	muscular growth	10	10	10	10	20	10	11.6667	11	9	12	9	22	10	12.1667	1	-1	2	-1	2	0	0.5
	5	1	1967-04-22	2016-05-12	49.0904	muscular growth	10	10	10	10	12	10	10.3333	9	11	10	10	16	10	11	-1	1	0	0	4	0	0.666667
	5	1	1967-06-04	2016-05-12	48.9726	muscular growth	10	10	10	10	12	10	10.3333	8	8	9	8	14	9	9.33333	-2	-2	-1	-2	2	-1	-1
	5	1	1986-10-27	2016-05-12	29.5616	muscular growth	10	10	10	10	12	10	10.3333	10	9	10	9	13	7	9.66667	0	-1	0	-1	1	-3	-0.666667
	5	1	1987-12-28	2016-05-12	28.3918	muscular growth	9	9	9	9	11	9	9.33333	10	10	10	8	10	9	9.5	1	1	1	-1	-1	0	0.166667
	5	1	1996-12-01	2016-05-12	19.4575	muscular growth	9	9	9	9	11	9	9.33333	8	8	9	9	14	10	9.66667	-1	-1	0	0	3	1	0.333333
	5	1	1990-10-17	2016-05-12	25.5863	muscular growth	9	9	9	9	11	9	9.33333	8	10	9	9	12	9	9.5	-1	1	0	0	1	0	0.166667
	5	1	1995-01-18	2016-05-12	21.3288	muscular growth	7	7	9	7	11	9	8.33333	7	7	8	6	12	9	8.16667	0	0	-1	-1	1	0	-0.166667
	5	1	1992-12-08	2016-05-12	23.4411	muscular growth	9	9	9	9	11	9	9.33333	8	9	12	8	17	12	11	-1	0	3	-1	6	3	1.66667
	5	1	1971-12-31	2016-05-12	44.3945	muscular growth	10	10	9	9	12	9	9.83333	10	10	9	11	19	9	11.3333	0	0	0	2	7	0	1.5
	5	1	1994-08-29	2016-05-12	21.7178	muscular growth	10	10	9	7	11	9	9.33333	12	12	8	6	13	8	9.83333	2	2	-1	-1	2	-1	0.5
	5	1	1993-11-16	2016-05-12	22.5014	muscular growth	10	10	9	9	12	9	9.83333	11	12	10	9	14	9	10.8333	1	2	1	0	2	0	1
	5	1	1994-03-04	2016-05-12	22.2055	muscular growth	10	10	10	10	14	10	10.6667	10	10	11	10	13	12	11	0	0	1	0	-1	2	0.333333
	5	1	1995-07-06	2016-05-12	20.8658	muscular growth	10	10	10	10	14	10	10.6667	9	9	10	10	14	8	10	-1	-1	0	0	0	-2	-0.666667
	5	1	1980-01-31	2016-05-12	36.3041	muscular growth	10	10	10	10	20	10	11.6667	13	11	12	9	15	13	12.1667	3	1	2	-1	-5	3	0.5
	5	1	1988-03-18	2016-05-12	28.1699	muscular growth	10	10	10	10	12	10	10.3333	10	10	15	8	12	11	11	0	0	5	-2	0	1	0.666667
	5	1	1991-04-21	2016-05-12	25.0767	muscular growth	10	10	10	10	12	10	10.3333	8	8	9	11	17	11	10.6667	-2	-2	-1	1	5	1	0.333333
	5	1	1988-03-30	2016-05-12	28.137	muscular growth	10	10	10	10	12	10	10.3333	15	12	16	11	15	11	13.3333	5	2	6	1	3	1	3
	5	1	1962-05-30	2016-05-12	53.989	muscular growth	7	7	7	7	10	7	7.5	7	8	7	6	10	8	7.66667	0	1	0	-1	0	1	0.166667
	5	1	1991-12-22	2016-05-12	24.4055	muscular growth	10	10	10	10	12	10	10.3333	12	10	13	11	18	12	12.6667	2	0	3	1	6	2	2.33333
	5	1	1994-09-29	2016-05-12	21.6329	muscular growth	10	10	10	10	12	10	10.3333	7	9	8	9	15	8	9.33333	-3	-1	-2	-1	3	-2	-1
	5	1	1991-04-12	2016-05-12	25.1014	Strength/muscular growth	5	5	10	5	15	8	8	4	5	9	6	17	9	8.33333	-1	0	-1	1	2	1	0.333333
	3	1	1989-07-19	2016-05-12	26.8329	weight loss	12	12	12	12	12	12	12	15	17	21	14	16	16	16.5	3	5	9	2	4	4	4.5
	5	1	1982-06-19	2016-05-12	33.9205	weight loss	15	15	15	15	20	15	15.8333	15	14	18	14	21	15	16.1667	0	-1	3	-1	1	0	0.333333
Mean					29.2317		11.1111	11.1111	11.3611	10.8472	14.0694	11.3889	11.6481	11.9583	11.9167	14	10.9167	16.7917	11.9028	12.9144	0.847222	0.805556	2.63889	0.0694444	2.72222	0.513889	1.2662
SD					10.0658		2.59227	2.59227	2.49114	2.53238	3.07798	2.77593	2.31136	4.08514	3.73318	4.38628	3.04312	3.81228	3.16299	3.18041	2.65722	2.23694	3.15472	2.00932	3.63946	2.36162	0.869054
	1	2	1991-01-03	2016-05-12	25.3726	fitness	18	18	18	18	18	18	18	20	21	29	25	12	23	21.6667	2	3	11	7	-6	5	3.66667
	2	2	1993-06-24	2016-05-12	22.8986	fitness	18	18	18	12	18	18	17	22	21	22	15	19	19	19.6667	4	3	4	3	1	1	2.66667
	2	2	1996-09-11	2016-05-12	19.6795	fitness	18	18	18	18	18	18	18	17	18	22	21	13	21	18.6667	-1	0	4	3	-5	3	0.666667
	3	2	1995-03-10	2016-05-12	21.189	fitness	18	18	18	18	18	18	18	22	21	22	18	21	19	20.5	4	3	4	0	3	1	2.5
	2	2	1962-09-01	2016-05-12	53.7315	maintenance	14	14	18	12	18	18	15.6667	23	21	29	18	15	23	21.5	9	7	11	6	-3	5	5.83333
	5	2	1966-02-01	2016-05-12	50.3096	maintenance	12	12	11	9	12	11	11.1667	15	15	12	10	13	11	12.6667	3	3	1	1	1	0	1.5
	2	2	1989-05-03	2016-05-12	27.0438	muscle definition	18	18	18	18	18	18	18	29	32	31	25	28	30	29.1667	11	14	13	7	10	12	11.1667
	3	2	1997-08-06	2016-05-12	18.7781	muscle definition	18	18	18	14	14	14	16	18	19	21	15	17	14	17.3333	0	1	3	1	3	0	1.33333
	4	2	1991-09-24	2016-05-12	24.6493	muscle definition	18	18	20	12	20	20	18	18	19	26	12	26	24	20.8333	0	1	6	0	6	4	2.83333
	4	2	1990-01-01	2016-05-12	26.3781	muscle definition	18	18	18	14	14	14	16	20	21	22	14	20	14	18.5	2	3	4	0	6	0	2.5
	5	2	1991-04-28	2016-05-12	25.0575	muscle definition	18	18	18	12	18	18	17	19	18	20	12	19	17	17.5	1	0	2	0	1	-1	0.5
	5	2	1991-06-03	2016-05-12	24.9589	muscle definition	18	18	18	12	18	18	17	20	19	23	13	18	17	18.3333	2	1	5	1	0	-1	1.33333
	5	2	1992-01-27	2016-05-12	24.3068	muscle definition	18	18	18	12	18	18	17	18	17	20	14	15	16	16.6667	0	-1	2	2	-3	-2	-0.333333
	1	2	1995-10-04	2016-05-12	20.6192	muscular growth	10	10	10	10	12	10	10.3333	14	12	17	14	25	14	16	4	2	7	4	13	4	5.66667
	1	2	1995-01-06	2016-05-12	21.3616	muscular growth	12	12	12	12	18	12	13	19	19	21	15	21	16	18.5	7	7	9	3	3	4	5.5
	2	2	2000-01-21	2016-05-12	16.3178	muscular growth	18	18	18	12	18	18	17	22	21	24	16	22	23	21.3333	4	3	6	4	4	5	4.33333
	2	2	1998-08-11	2016-05-12	17.7644	muscular growth	10	10	10	10	12	10	10.3333	15	18	19	17	20	16	17.5	5	8	9	7	8	6	7.16667
	2	2	1991-10-23	2016-05-12	24.5699	muscular growth	12	12	12	12	18	12	13	15	14	16	15	18	12	15	3	2	4	3	0	0	2
	2	2	1998-09-27	2016-05-12	17.6356	muscular growth	12	12	12	15	15	12	13	15	12	23	20	20	12	17	3	0	11	5	5	0	4
	2	2	1993-07-15	2016-05-12	22.8411	muscular growth	18	18	18	12	18	18	17	24	26	28	20	14	19	21.8333	6	8	10	8	-4	1	4.83333
	2	2	1986-09-23	2016-05-12	29.6548	muscular growth	18	18	18	12	18	18	17	23	23	30	19	14	24	22.1667	5	5	12	7	-4	6	5.16667
	2	2	1995-04-11	2016-05-12	21.1014	muscular growth	14	14	12	12	14	14	13.3333	17	15	19	12	13	15	15.1667	3	1	7	0	-1	1	1.83333
	2	2	1997-10-15	2016-05-12	18.5863	muscular growth	14	14	14	11	18	14	14.1667	18	19	18	11	18	15	16.5	4	5	4	0	0	1	2.33333
	3	2	1999-04-04	2016-05-12	17.1178	muscular growth	12	12	12	12	18	12	13	16	18	21	14	18	14	16.8333	4	6	9	2	0	2	3.83333
	3	2	1998-06-08	2016-05-12	17.9397	muscular growth	12	12	12	12	18	12	13	13	12	12	11	18	12	13	1	0	0	-1	0	0	0
	3	2	1986-01-21	2016-05-12	30.326	muscular growth	12	12	12	10	18	12	12.6667	16	15	12	10	17	18	14.6667	4	3	0	0	-1	6	2
	3	2	1990-01-25	2016-05-12	26.3123	muscular growth	18	18	18	12	18	18	17	21	19	19	15	15	17	17.6667	3	1	1	3	-3	-1	0.666667
	3	2	1998-12-18	2016-05-12	17.411	muscular growth	12	12	12	12	12	12	12	14	15	15	12	16	13	14.1667	2	3	3	0	4	1	2.16667
	3	2	1989-05-16	2016-05-12	27.0082	muscular growth	14	14	12	11	14	12	12.8333	15	15	16	14	20	13	15.5	1	1	4	3	6	1	2.66667
	4	2	1994-02-18	2016-05-12	22.2438	muscular growth	12	12	11	9	12	11	11.1667	15	13	17	10	18	12	14.1667	3	1	6	1	6	1	3
	4	2	1991-09-26	2016-05-12	24.6438	muscular growth	10	10	10	10	12	10	10.3333	12	14	16	12	14	10	13	2	4	6	2	2	0	2.66667
	4	2	1985-12-10	2016-05-12	30.4411	muscular growth	10	10	10	10	12	10	10.3333	12	14	13	15	16	13	13.8333	2	4	3	5	4	3	3.5
	4	2	1998-10-29	2016-05-12	17.5479	muscular growth	10	10	10	10	12	10	10.3333	9	12	15	12	20	11	13.1667	-1	2	5	2	8	1	2.83333
	4	2	1994-09-09	2016-05-12	21.6877	muscular growth	10	10	10	10	12	10	10.3333	10	12	12	10	14	11	11.5	0	2	2	0	2	1	1.16667
	4	2	1988-01-22	2016-05-12	28.3233	muscular growth	10	10	10	10	12	10	10.3333	12	10	12	9	18	11	12	2	0	2	-1	6	1	1.66667
	4	2	1994-12-07	2016-05-12	21.4438	muscular growth	12	12	10	10	12	10	11	15	14	15	12	19	11	14.3333	3	2	5	2	7	1	3.33333
	4	2	1994-02-22	2016-05-12	22.2329	muscular growth	12	12	12	12	12	12	12	13	13	15	11	15	11	13	1	1	3	-1	3	-1	1
	4	2	1972-07-09	2016-05-12	43.8712	muscular growth	10	10	12	10	12	12	11	14	15	17	14	15	15	15	4	5	5	4	3	3	4
	4	2	1998-05-30	2016-05-12	17.9644	muscular growth	10	10	12	10	12	10	10.6667	11	12	13	10	20	12	13	1	2	1	0	8	2	2.33333
	4	2	1991-08-10	2016-05-12	24.7726	muscular growth	10	10	10	10	18	10	11.3333	11	9	13	12	22	11	13	1	-1	3	2	4	1	1.66667
	4	2	1991-10-02	2016-05-12	24.6274	muscular growth	12	12	12	12	12	12	12	14	13	17	14	19	14	15.1667	2	1	5	2	7	2	3.16667
	4	2	1998-06-11	2016-05-12	17.9315	muscular growth	11	11	12	11	18	12	12.5	13	14	15	10	21	10	13.8333	2	3	3	-1	3	-2	1.33333
	4	2	1992-10-25	2016-05-12	23.5616	muscular growth	10	10	9	9	12	9	9.83333	12	11	10	10	19	10	12	2	1	1	1	7	1	2.16667
	4	2	1993-10-29	2016-05-12	22.5507	muscular growth	10	10	10	10	12	10	10.3333	8	11	12	7	15	11	10.6667	-2	1	2	-3	3	1	0.333333
	4	2	1987-05-15	2016-05-12	29.0137	muscular growth	10	10	10	10	12	10	10.3333	12	11	10	9	15	12	11.5	2	1	0	-1	3	2	1.16667
	4	2	1991-12-04	2016-05-12	24.4548	muscular growth	14	14	12	12	14	14	13.3333	15	14	17	12	15	13	14.3333	1	0	5	0	1	-1	1
	5	2	1981-04-23	2016-05-12	35.0767	muscular growth	9	9	9	9	12	9	9.5	9	8	10	8	15	9	9.83333	0	-1	1	-1	3	0	0.333333
	5	2	1959-08-21	2016-05-12	56.7644	muscular growth	10	10	10	10	12	10	10.3333	12	12	12	11	15	12	12.3333	2	2	2	1	3	2	2
	5	2	1984-12-01	2016-05-12	31.4658	muscular growth	9	9	9	9	12	9	9.5	8	8	11	8	14	9	9.66667	-1	-1	2	-1	2	0	0.166667
	5	2	1988-05-03	2016-05-12	28.0438	muscular growth	9	9	9	9	12	9	9.5	10	11	9	10	14	10	10.6667	1	2	0	1	2	1	1.16667
	5	2	1991-08-02	2016-05-12	24.7945	muscular growth	9	9	9	9	12	9	9.5	8	10	12	10	16	9	10.8333	-1	1	3	1	4	0	1.33333
	5	2	1995-01-28	2016-05-12	21.3014	muscular growth	9	9	9	9	11	9	9.33333	9	9	10	10	11	9	9.66667	0	0	1	1	0	0	0.333333
	5	2	1996-08-11	2016-05-12	19.7644	muscular growth	9	9	9	9	11	9	9.33333	9	9	10	10	11	9	9.66667	0	0	1	1	0	0	0.333333
	5	2	1991-01-07	2016-05-12	25.3616	muscular growth	9	9	9	9	11	9	9.33333	10	8	12	8	12	10	10	1	-1	3	-1	1	1	0.666667
	5	2	1984-06-03	2016-05-12	31.9616	muscular growth	12	12	11	9	12	11	11.1667	15	15	13	9	15	10	12.8333	3	3	2	0	3	-1	1.66667
	2	2	1999-09-24	2016-05-12	16.6438	Strength/muscular growth	20	20	20	20	20	20	20	30	31	33	20	18	27	26.5	10	11	13	0	-2	7	6.5
	4	2	1993-12-20	2016-05-12	22.4082	Strength/muscular growth	8	8	9	8	12	9	9	8	7	8	8	16	9	9.33333	0	-1	-1	0	4	0	0.333333
	5	2	1984-10-09	2016-05-12	31.611	Strength/muscular growth	11	11	11	9	12	11	10.8333	15	15	16	12	15	12	14.1667	4	4	5	3	3	1	3.33333
	1	2	1997-02-27	2016-05-12	19.2164	weight loss	18	18	18	18	18	18	18	28	35	36	26	15	28	28	10	17	18	8	-3	10	10
	1	2	1998-04-05	2016-05-12	18.1151	weight loss	18	18	18	18	18	18	18	25	28	31	24	22	26	26	7	10	13	6	4	8	8
	1	2	1999-07-31	2016-05-12	16.7945	weight loss	20	20	20	20	20	20	20	24	27	35	15	23	37	26.8333	4	7	15	-5	3	17	6.83333
	1	2	1998-09-03	2016-05-12	17.7014	weight loss	18	18	18	18	18	18	18	24	25	27	26	15	26	23.8333	6	7	9	8	-3	8	5.83333
	2	2	1998-12-11	2016-05-12	17.4301	weight loss	14	14	14	11	18	18	14.8333	12	19	21	17	18	14	16.8333	-2	5	7	6	0	-4	2
	2	2	1988-12-09	2016-05-12	27.4411	weight loss	18	18	18	18	18	18	18	25	25	29	27	12	25	23.8333	7	7	11	9	-6	7	5.83333
	3	2	1991-10-14	2016-05-12	24.5945	weight loss	18	18	18	18	18	18	18	25	23	24	17	15	23	21.1667	7	5	6	-1	-3	5	3.16667
	3	2	1993-03-26	2016-05-12	23.1452	weight loss	18	18	18	18	18	18	18	15	14	25	15	18	23	18.3333	-3	-4	7	-3	0	5	0.333333
	3	2	1992-01-09	2016-05-12	24.3562	weight loss	18	18	18	14	18	14	16.6667	20	22	24	15	19	15	19.1667	2	4	6	1	1	1	2.5
	4	2	1983-04-11	2016-05-12	33.1096	weight loss	18	18	18	18	18	18	18	22	21	28	18	20	19	21.3333	4	3	10	0	2	1	3.33333
	5	2	1993-02-04	2016-05-12	23.2822	weight loss	18	18	18	12	18	18	17	16	17	20	14	17	20	17.3333	-2	-1	2	2	-1	2	0.333333
Mean					24.9075		13.6957	13.6957	13.6957	12.2464	15.1884	13.6087	13.6884	16.3043	16.6087	18.8986	14.1159	17.1884	15.7971	16.4855	2.6087	2.91304	5.2029	1.86957	2	2.18841	2.7971
SD					8.02904		3.74678	3.74678	3.83216	3.27381	3.06438	3.76992	3.37304	5.53147	6.06392	7.0024	4.83412	3.49906	6.11069	4.84142	2.93166	3.60856	4.12161	2.95014	3.80015	3.45252	2.36167
Mean					27.1156		12.3759	12.3759	12.5035	11.5319	14.617	12.4752	12.6466	14.0851	14.2128	16.3972	12.4823	16.9858	13.8085	14.6619	1.70922	1.83688	3.89362	0.950355	2.36879	1.33333	2.01537
SD					9.3489		3.45075	3.45075	3.41347	2.99178	3.11141	3.47148	3.04682	5.29891	5.51985	6.29385	4.31543	3.65471	5.19878	4.44119	2.92169	3.15917	3.8669	2.66278	3.72331	3.05349	2.29249

## Sheet: Orientation
																			If equation		FALSE	FALSE	FALSE	FALSE	FALSE	FALSE
							Predicted			Chest Press				Actual							Difference
	Training Exp	Gender	DOB		Age	Training goal	Row	Chest Press	Leg Press	Biceps Curls	Situps	Lat Pulldowns	Avg	Row	Chest Press	Leg Press	Biceps Curls	Situps	Lat Pulldowns	Avg	Row	Chest Press	Leg Press	Biceps Curls	Situps	Lat Pulldowns	Avg
	1	1	1998-10-21	2016-05-12	17.5699	muscular growth	14	14	14	14	14	14	14	18	18	19	17	21	18	18.5	4	4	5	3	7	4	4.5
	1	1	1944-02-26	2016-05-12	72.2575	muscular growth	15	15	15	15	15	15	15	18	20	21	19	14	19	18.5	3	5	6	4	-1	4	3.5
	1	1	1984-02-06	2016-05-12	32.2849	muscular growth	18	18	18	18	18	18	18	20	21	22	15	12	20	18.3333	2	3	4	-3	-6	2	0.333333
	1	1	1999-05-19	2016-05-12	16.9945	muscular growth	14	14	14	14	14	14	14	14	16	18	14	19	15	16	0	2	4	0	5	1	2
	1	1	2000-01-10	2016-05-12	16.3479	muscular growth	14	14	14	14	14	14	14	9	10	12	10	11	9	10.1667	-5	-4	-2	-4	-3	-5	-3.83333
	1	1	1977-11-05	2016-05-12	38.5425	muscular growth	14	14	14	14	14	14	14	28	21	30	19	20	21	23.1667	14	7	16	5	6	7	9.16667
	1	1	1988-06-24	2016-05-12	27.9014	muscular growth	14	14	14	14	14	14	14	18	17	21	16	24	15	18.5	4	3	7	2	10	1	4.5
	1	1	1987-06-03	2016-05-12	28.9616	muscular growth	14	14	14	14	14	14	14	16	17	19	18	27	17	19	2	3	5	4	13	3	5
Mean					31.3575		14.625	14.625	14.625	14.625	14.625	14.625	14.625	17.625	17.5	20.25	16	18.5	16.75	17.7708	3	2.875	5.625	1.375	3.875	2.125	3.14583
SD					18.3796		1.40789	1.40789	1.40789	1.40789	1.40789	1.40789	1.40789	5.39676	3.58569	5.00714	3.02372	5.73212	3.80789	3.65467	5.31843	3.18198	4.9839	3.37797	6.59951	3.4821	2.24679
	1	2	1991-01-03	2016-05-12	25.3726	fitness	18	18	18	18	18	18	18	20	21	29	25	12	23	21.6667	2	3	11	7	-6	5	3.66667
	1	2	1995-10-04	2016-05-12	20.6192	muscular growth	10	10	10	10	12	10	10.3333	14	12	17	14	25	14	16	4	2	7	4	13	4	5.66667
	1	2	1995-01-06	2016-05-12	21.3616	muscular growth	12	12	12	12	18	12	13	19	19	21	15	21	16	18.5	7	7	9	3	3	4	5.5
	1	2	1997-02-27	2016-05-12	19.2164	weight loss	18	18	18	18	18	18	18	28	35	36	26	15	28	28	10	17	18	8	-3	10	10
	1	2	1998-04-05	2016-05-12	18.1151	weight loss	18	18	18	18	18	18	18	25	28	31	24	22	26	26	7	10	13	6	4	8	8
	1	2	1999-07-31	2016-05-12	16.7945	weight loss	20	20	20	20	20	20	20	24	27	35	15	23	37	26.8333	4	7	15	-5	3	17	6.83333
	1	2	1998-09-03	2016-05-12	17.7014	weight loss	18	18	18	18	18	18	18	24	25	27	26	15	26	23.8333	6	7	9	8	-3	8	5.83333
Mean					19.883		16.2857	16.2857	16.2857	16.2857	17.4286	16.2857	16.4762	22	23.8571	28	20.7143	19	24.2857	22.9762	5.71429	7.57143	11.7143	4.42857	1.57143	8	6.5
SD					2.90781		3.72891	3.72891	3.72891	3.72891	2.50713	3.72891	3.45263	4.65475	7.35818	7	5.70714	4.93288	7.71825	4.47982	2.62769	4.96176	3.86067	4.57738	6.32079	4.58258	2.03215
Mean					26.0027		15.4	15.4	15.4	15.4	15.9333	15.4	15.4889	19.6667	20.4667	23.8667	18.2	18.7333	20.2667	20.2	4.26667	5.06667	8.46667	2.8	2.8	4.86667	4.71111
SD					14.4097		2.77231	2.77231	2.77231	2.77231	2.40436	2.77231	2.64835	5.38074	6.35685	7.03935	4.94542	5.18882	6.9227	4.74392	4.36654	4.6363	5.35679	4.14384	6.34935	4.92612	3.46609

## Sheet: Beginner
Code
																			If equation		FALSE	FALSE	FALSE	FALSE	FALSE	FALSE
							Predicted			Chest Press				Actual							Difference
	Training Exp	Gender	DOB		Age	Training goal	Row	Chest Press	Leg Press	Biceps Curls	Situps	Lat Pulldowns	Avg	Row	Chest Press	Leg Press	Biceps Curls	Situps	Lat Pulldowns	Avg	Row	Chest Press	Leg Press	Biceps Curls	Situps	Lat Pulldowns	Avg
	2	1	1992-04-02	2016-05-12	24.126	muscular growth	12	12	12	12	12	12	12	10	8	13	8	18	7	10.6667	-2	-4	1	-4	6	-5	-1.33333
	2	1	1997-06-02	2016-05-12	18.9562	muscular growth	12	12	12	12	12	12	12	10	12	16	13	14	14	13.1667	-2	0	4	1	2	2	1.16667
	2	1	1996-01-12	2016-05-12	20.3452	muscular growth	10	10	10	10	20	10	11.6667	14	15	17	12	22	16	16	4	5	7	2	2	6	4.33333
	2	1	1995-11-15	2016-05-12	20.5041	muscular growth	14	14	14	14	14	14	14	15	15	16	15	22	15	16.3333	1	1	2	1	8	1	2.33333
	2	1	1997-01-13	2016-05-12	19.3397	muscular growth	14	14	14	14	14	14	14	14	13	20	15	14	15	15.1667	0	-1	6	1	0	1	1.16667
	2	1	1984-12-13	2016-05-12	31.4329	muscular growth	14	14	14	14	14	14	14	15	16	20	12	20	13	16	1	2	6	-2	6	-1	2
Mean					22.4507		12.6667	12.6667	12.6667	12.6667	14.3333	12.6667	12.9444	13	13.1667	17	12.5	18.3333	13.3333	14.5556	0.333333	0.5	4.33333	-0.166667	4	0.666667	1.61111
SD					4.76652		1.63299	1.63299	1.63299	1.63299	2.94392	1.63299	1.16269	2.36643	2.92689	2.68328	2.58844	3.6697	3.26599	2.22528	2.25093	3.01662	2.42212	2.31661	3.09839	3.61478	1.06258
	2	2	1993-06-24	2016-05-12	22.8986	fitness	18	18	18	12	18	18	17	22	21	22	15	19	19	19.6667	4	3	4	3	1	1	2.66667
	2	2	1996-09-11	2016-05-12	19.6795	fitness	18	18	18	18	18	18	18	17	18	22	21	13	21	18.6667	-1	0	4	3	-5	3	0.666667
	2	2	1962-09-01	2016-05-12	53.7315	maintenance	14	14	18	12	18	18	15.6667	23	21	29	18	15	23	21.5	9	7	11	6	-3	5	5.83333
	2	2	1989-05-03	2016-05-12	27.0438	muscle definition	18	18	18	18	18	18	18	29	32	31	25	28	30	29.1667	11	14	13	7	10	12	11.1667
	2	2	2000-01-21	2016-05-12	16.3178	muscular growth	18	18	18	12	18	18	17	22	21	24	16	22	23	21.3333	4	3	6	4	4	5	4.33333
	2	2	1998-08-11	2016-05-12	17.7644	muscular growth	10	10	10	10	12	10	10.3333	15	18	19	17	20	16	17.5	5	8	9	7	8	6	7.16667
	2	2	1991-10-23	2016-05-12	24.5699	muscular growth	12	12	12	12	18	12	13	15	14	16	15	18	12	15	3	2	4	3	0	0	2
	2	2	1998-09-27	2016-05-12	17.6356	muscular growth	12	12	12	15	15	12	13	15	12	23	20	20	12	17	3	0	11	5	5	0	4
	2	2	1993-07-15	2016-05-12	22.8411	muscular growth	18	18	18	12	18	18	17	24	26	28	20	14	19	21.8333	6	8	10	8	-4	1	4.83333
	2	2	1986-09-23	2016-05-12	29.6548	muscular growth	18	18	18	12	18	18	17	23	23	30	19	14	24	22.1667	5	5	12	7	-4	6	5.16667
	2	2	1995-04-11	2016-05-12	21.1014	muscular growth	14	14	12	12	14	14	13.3333	17	15	19	12	13	15	15.1667	3	1	7	0	-1	1	1.83333
	2	2	1997-10-15	2016-05-12	18.5863	muscular growth	14	14	14	11	18	14	14.1667	18	19	18	11	18	15	16.5	4	5	4	0	0	1	2.33333
	2	2	1999-09-24	2016-05-12	16.6438	Strength/muscular growth	20	20	20	20	20	20	20	30	31	33	20	18	27	26.5	10	11	13	0	-2	7	6.5
	2	2	1998-12-11	2016-05-12	17.4301	weight loss	14	14	14	11	18	18	14.8333	12	19	21	17	18	14	16.8333	-2	5	7	6	0	-4	2
	2	2	1988-12-09	2016-05-12	27.4411	weight loss	18	18	18	18	18	18	18	25	25	29	27	12	25	23.8333	7	7	11	9	-6	7	5.83333
Mean					23.556		15.7333	15.7333	15.8667	13.6667	17.2667	16.2667	15.7556	20.4667	21	24.2667	18.2	17.4667	19.6667	20.1778	4.73333	5.26667	8.4	4.53333	0.2	3.4	4.42222
SD					9.36951		3.01109	3.01109	3.15926	3.22195	2.0166	3.01109	2.57958	5.3834	5.71964	5.33809	4.31277	4.20657	5.60187	4.14349	3.59497	4.00832	3.43927	2.97289	4.7238	3.96052	2.70205
Mean					23.2402		14.8571	14.8571	14.9524	13.381	16.4286	15.2381	14.9524	18.3333	18.7619	22.1905	16.5714	17.7143	17.8571	18.5714	3.47619	3.90476	7.2381	3.19048	1.28571	2.61905	3.61905
SD					8.20933		3.00476	3.00476	3.13809	2.8544	2.61861	3.12897	2.58637	5.79943	6.17984	5.74995	4.65372	3.98927	5.76442	4.47542	3.80288	4.28841	3.64561	3.5017	4.59503	3.98091	2.76794

## Sheet: Experienced
																			If equation		FALSE	FALSE	FALSE	FALSE	FALSE	FALSE
							Predicted			Chest Press				Actual							Difference
	Training Exp	Gender	DOB		Age	Training goal	Row	Chest Press	Leg Press	Biceps Curls	Situps	Lat Pulldowns	Avg	Row	Chest Press	Leg Press	Biceps Curls	Situps	Lat Pulldowns	Avg	Row	Chest Press	Leg Press	Biceps Curls	Situps	Lat Pulldowns	Avg
	3	1	1988-01-25	2016-05-12	28.3151	fitness	18	18	12	12	18	12	15	19	20	19	14	15	14	16.8333	1	2	7	2	-3	2	1.83333
	3	1	1989-09-15	2016-05-12	26.674	muscular growth	8	8	8	8	12	8	8.66667	8	9	14	9	15	10	10.8333	0	1	6	1	3	2	2.16667
	3	1	1996-08-17	2016-05-12	19.7479	muscular growth	10	10	10	10	12	10	10.3333	9	8	9	10	18	7	10.1667	-1	-2	-1	0	6	-3	-0.166667
	3	1	1989-03-16	2016-05-12	27.1753	muscular growth	12	12	10	10	20	10	12.3333	11	13	15	11	18	13	13.5	-1	1	5	1	-2	3	1.16667
	3	1	1993-01-15	2016-05-12	23.337	muscular growth	10	10	9	9	12	9	9.83333	12	11	12	9	18	11	12.1667	2	1	3	0	6	2	2.33333
	3	1	1998-04-01	2016-05-12	18.126	muscular growth	10	10	10	10	12	10	10.3333	13	12	15	10	21	9	13.3333	3	2	5	0	9	-1	3
	3	1	1987-09-14	2016-05-12	28.6795	muscular growth	14	14	18	14	18	18	16	15	14	17	12	20	15	15.5	1	0	-1	-2	2	-3	-0.5
	3	1	1981-08-11	2016-05-12	34.7753	muscular growth	12	12	12	12	12	12	12	16	18	17	15	17	13	16	4	6	5	3	5	1	4
	3	1	1984-01-24	2016-05-12	32.3205	muscular growth	18	18	18	18	18	18	18	19	18	20	16	21	17	18.5	1	0	2	-2	3	-1	0.5
	3	1	1989-07-19	2016-05-12	26.8329	weight loss	12	12	12	12	12	12	12	15	17	21	14	16	16	16.5	3	5	9	2	4	4	4.5
Mean					26.5984		12.4	12.4	11.9	11.5	14.6	11.9	12.45	13.7	14	15.9	12	17.9	12.5	14.3333	1.3	1.6	4	0.5	3.3	0.6	1.88333
SD					5.12752		3.3731	3.3731	3.47851	2.87711	3.40588	3.47851	2.98975	3.80205	4.10961	3.69534	2.58199	2.23358	3.2059	2.75771	1.70294	2.36643	3.26599	1.64992	3.653	2.45855	-0.232041
	3	2	1995-03-10	2016-05-12	21.189	fitness	18	18	18	18	18	18	18	22	21	22	18	21	19	20.5	4	3	4	0	3	1	2.5
	3	2	1997-08-06	2016-05-12	18.7781	muscle definition	18	18	18	14	14	14	16	18	19	21	15	17	14	17.3333	0	1	3	1	3	0	1.33333
	3	2	1999-04-04	2016-05-12	17.1178	muscular growth	12	12	12	12	18	12	13	16	18	21	14	18	14	16.8333	4	6	9	2	0	2	3.83333
	3	2	1998-06-08	2016-05-12	17.9397	muscular growth	12	12	12	12	18	12	13	13	12	12	11	18	12	13	1	0	0	-1	0	0	0
	3	2	1986-01-21	2016-05-12	30.326	muscular growth	12	12	12	10	18	12	12.6667	16	15	12	10	17	18	14.6667	4	3	0	0	-1	6	2
	3	2	1990-01-25	2016-05-12	26.3123	muscular growth	18	18	18	12	18	18	17	21	19	19	15	15	17	17.6667	3	1	1	3	-3	-1	0.666667
	3	2	1998-12-18	2016-05-12	17.411	muscular growth	12	12	12	12	12	12	12	14	15	15	12	16	13	14.1667	2	3	3	0	4	1	2.16667
	3	2	1989-05-16	2016-05-12	27.0082	muscular growth	14	14	12	11	14	12	12.8333	15	15	16	14	20	13	15.5	1	1	4	3	6	1	2.66667
	3	2	1991-10-14	2016-05-12	24.5945	weight loss	18	18	18	18	18	18	18	25	23	24	17	15	23	21.1667	7	5	6	-1	-3	5	3.16667
	3	2	1993-03-26	2016-05-12	23.1452	weight loss	18	18	18	18	18	18	18	15	14	25	15	18	23	18.3333	-3	-4	7	-3	0	5	0.333333
	3	2	1992-01-09	2016-05-12	24.3562	weight loss	18	18	18	14	18	14	16.6667	20	22	24	15	19	15	19.1667	2	4	6	1	1	1	2.5
Mean					22.5616		15.4545	15.4545	15.2727	13.7273	16.7273	14.5455	15.197	17.7273	17.5455	19.1818	14.1818	17.6364	16.4545	17.1212	2.27273	2.09091	3.90909	0.454545	0.909091	1.90909	1.92424
SD					4.42205		2.97871	2.97871	3.1334	2.96954	2.24013	2.84125	2.47972	3.79713	3.58786	4.75012	2.40076	1.91169	3.90803	2.61204	2.61116	2.73695	2.91392	1.80907	2.84445	2.34327	1.2096
Mean					24.4839		14	14	13.6667	12.6667	15.7143	13.2857	13.8889	15.8095	15.8571	17.619	13.1429	17.7619	14.5714	15.7937	1.80952	1.85714	3.95238	0.47619	2.04762	1.28571	1.90476
SD					5.08686		3.4641	3.4641	3.65148	3.07137	2.98568	3.36367	3.01217	4.23815	4.16276	4.49974	2.66994	2.02249	4.0444	2.97812	2.22753	2.51567	3.00793	1.69172	3.39818	2.43193	1.41084

## Sheet: Advanced
																			If equation		FALSE	FALSE	FALSE	FALSE	FALSE	FALSE
							Predicted			Chest Press				Actual							Difference
	Training Exp	Gender	DOB		Age	Training goal	Row	Chest Press	Leg Press	Biceps Curls	Situps	Lat Pulldowns	Avg	Row	Chest Press	Leg Press	Biceps Curls	Situps	Lat Pulldowns	Avg	Row	Chest Press	Leg Press	Biceps Curls	Situps	Lat Pulldowns	Avg
	4	1	1977-10-01	2016-05-12	38.6384	maintenance	12	12	12	10	20	20	14.3333	12	13	16	12	24	16	15.5	0	1	4	2	4	-4	1.16667
	4	1	1988-12-07	2016-05-12	27.4466	muscle definition	18	18	18	18	18	18	18	20	19	21	13	19	15	17.8333	2	1	3	-5	1	-3	-0.166667
	4	1	1985-08-20	2016-05-12	30.7479	muscular growth	10	10	10	10	20	10	11.6667	16	15	18	13	18	14	15.6667	6	5	8	3	-2	4	4
	4	1	1988-01-20	2016-05-12	28.3288	muscular growth	10	10	12	10	12	10	10.6667	15	13	15	11	20	12	14.3333	5	3	3	1	8	2	3.66667
	4	1	1991-04-02	2016-05-12	25.1288	muscular growth	10	10	12	10	15	12	11.5	9	11	15	9	15	10	11.5	-1	1	3	-1	0	-2	0
	4	1	1989-04-26	2016-05-12	27.063	muscular growth	12	12	12	10	12	10	11.3333	13	14	12	10	15	11	12.5	1	2	0	0	3	1	1.16667
	4	1	1979-11-03	2016-05-12	36.5479	muscular growth	10	10	10	10	12	10	10.3333	11	10	13	12	19	9	12.3333	1	0	3	2	7	-1	2
	4	1	1995-12-29	2016-05-12	20.3836	muscular growth	10	10	10	10	12	10	10.3333	12	9	15	10	14	10	11.6667	2	-1	5	0	2	0	1.33333
	4	1	1984-05-12	2016-05-12	32.0219	muscular growth	9	9	9	9	12	9	9.5	8	10	12	8	14	9	10.1667	-1	1	3	-1	2	0	0.666667
	4	1	1989-05-03	2016-05-12	27.0438	muscular growth	8	8	10	8	12	8	9	7	8	12	9	15	10	10.1667	-1	0	2	1	3	2	1.16667
	4	1	1987-09-06	2016-05-12	28.7014	muscular growth	10	10	10	10	12	10	10.3333	9	9	10	9	18	12	11.1667	-1	-1	0	-1	6	2	0.833333
	4	1	1997-10-26	2016-05-12	18.5562	muscular growth	10	10	10	10	12	10	10.3333	15	12	17	10	22	12	14.6667	5	2	7	0	10	2	4.33333
	4	1	1989-06-23	2016-05-12	26.9041	muscular growth	10	10	10	10	20	10	11.6667	8	8	12	7	17	10	10.3333	-2	-2	2	-3	-3	0	-1.33333
	4	1	1986-03-18	2016-05-12	30.1726	muscular growth	10	10	10	10	12	10	10.3333	12	13	15	12	13	9	12.3333	2	3	5	2	1	-1	2
	4	1	1989-10-30	2016-05-12	26.5507	muscular growth	14	14	14	14	14	14	14	15	12	17	10	15	10	13.1667	1	-2	3	-4	1	-4	-0.833333
	4	1	1984-05-07	2016-05-12	32.0356	muscular growth	10	10	10	10	14	14	11.3333	12	12	9	10	13	12	11.3333	2	2	-1	0	-1	-2	0
	4	1	1987-11-26	2016-05-12	28.4795	muscular growth	10	10	10	10	14	14	11.3333	8	9	11	12	12	13	10.8333	-2	-1	1	2	-2	-1	-0.5
	4	1	1982-01-10	2016-05-12	34.3589	muscular growth	10	10	14	10	14	14	12	9	8	11	7	12	11	9.66667	-1	-2	-3	-3	-2	-3	-2.33333
	4	1	1984-11-14	2016-05-12	31.5123	muscular growth	10	10	10	10	20	10	11.6667	10	9	12	8	20	11	11.6667	0	-1	2	-2	0	1	0
	4	1	1973-02-22	2016-05-12	43.2466	muscular growth	10	10	10	10	12	10	10.3333	12	10	13	11	17	10	12.1667	2	0	3	1	5	0	1.83333
	4	1	1988-05-16	2016-05-12	28.0082	muscular growth	10	10	11	9	12	9	10.1667	6	7	11	7	18	12	10.1667	-4	-3	0	-2	6	3	0
Mean					29.6132		10.619	10.619	11.1429	10.381	14.3333	11.5238	11.4365	11.381	11	13.6667	10	16.6667	11.3333	12.3413	0.761905	0.380952	2.52381	-0.380952	2.33333	-0.190476	0.904762
SD					5.58223		2.06098	2.06098	2.08052	2.03657	3.18329	3.07602	1.97166	3.47097	2.88097	2.98887	1.92354	3.2914	1.93218	2.15605	2.50808	2.01187	2.56162	2.1789	3.62399	2.27198	0.184391
	4	2	1991-09-24	2016-05-12	24.6493	muscle definition	18	18	20	12	20	20	18	18	19	26	12	26	24	20.8333	0	1	6	0	6	4	2.83333
	4	2	1990-01-01	2016-05-12	26.3781	muscle definition	18	18	18	14	14	14	16	20	21	22	14	20	14	18.5	2	3	4	0	6	0	2.5
	4	2	1994-02-18	2016-05-12	22.2438	muscular growth	12	12	11	9	12	11	11.1667	15	13	17	10	18	12	14.1667	3	1	6	1	6	1	3
	4	2	1991-09-26	2016-05-12	24.6438	muscular growth	10	10	10	10	12	10	10.3333	12	14	16	12	14	10	13	2	4	6	2	2	0	2.66667
	4	2	1985-12-10	2016-05-12	30.4411	muscular growth	10	10	10	10	12	10	10.3333	12	14	13	15	16	13	13.8333	2	4	3	5	4	3	3.5
	4	2	1998-10-29	2016-05-12	17.5479	muscular growth	10	10	10	10	12	10	10.3333	9	12	15	12	20	11	13.1667	-1	2	5	2	8	1	2.83333
	4	2	1994-09-09	2016-05-12	21.6877	muscular growth	10	10	10	10	12	10	10.3333	10	12	12	10	14	11	11.5	0	2	2	0	2	1	1.16667
	4	2	1988-01-22	2016-05-12	28.3233	muscular growth	10	10	10	10	12	10	10.3333	12	10	12	9	18	11	12	2	0	2	-1	6	1	1.66667
	4	2	1994-12-07	2016-05-12	21.4438	muscular growth	12	12	10	10	12	10	11	15	14	15	12	19	11	14.3333	3	2	5	2	7	1	3.33333
	4	2	1994-02-22	2016-05-12	22.2329	muscular growth	12	12	12	12	12	12	12	13	13	15	11	15	11	13	1	1	3	-1	3	-1	1
	4	2	1972-07-09	2016-05-12	43.8712	muscular growth	10	10	12	10	12	12	11	14	15	17	14	15	15	15	4	5	5	4	3	3	4
	4	2	1998-05-30	2016-05-12	17.9644	muscular growth	10	10	12	10	12	10	10.6667	11	12	13	10	20	12	13	1	2	1	0	8	2	2.33333
	4	2	1991-08-10	2016-05-12	24.7726	muscular growth	10	10	10	10	18	10	11.3333	11	9	13	12	22	11	13	1	-1	3	2	4	1	1.66667
	4	2	1991-10-02	2016-05-12	24.6274	muscular growth	12	12	12	12	12	12	12	14	13	17	14	19	14	15.1667	2	1	5	2	7	2	3.16667
	4	2	1998-06-11	2016-05-12	17.9315	muscular growth	11	11	12	11	18	12	12.5	13	14	15	10	21	10	13.8333	2	3	3	-1	3	-2	1.33333
	4	2	1992-10-25	2016-05-12	23.5616	muscular growth	10	10	9	9	12	9	9.83333	12	11	10	10	19	10	12	2	1	1	1	7	1	2.16667
	4	2	1993-10-29	2016-05-12	22.5507	muscular growth	10	10	10	10	12	10	10.3333	8	11	12	7	15	11	10.6667	-2	1	2	-3	3	1	0.333333
	4	2	1987-05-15	2016-05-12	29.0137	muscular growth	10	10	10	10	12	10	10.3333	12	11	10	9	15	12	11.5	2	1	0	-1	3	2	1.16667
	4	2	1991-12-04	2016-05-12	24.4548	muscular growth	14	14	12	12	14	14	13.3333	15	14	17	12	15	13	14.3333	1	0	5	0	1	-1	1
	4	2	1993-12-20	2016-05-12	22.4082	Strength/muscular growth	8	8	9	8	12	9	9	8	7	8	8	16	9	9.33333	0	-1	-1	0	4	0	0.333333
	4	2	1983-04-11	2016-05-12	33.1096	weight loss	18	18	18	18	18	18	18	22	21	28	18	20	19	21.3333	4	3	10	0	2	1	3.33333
Mean					24.9456		11.6667	11.6667	11.7619	10.8095	13.4286	11.5714	11.8175	13.1429	13.3333	15.381	11.4762	17.9524	12.5714	13.9762	1.47619	1.66667	3.61905	0.666667	4.52381	1	2.15873
SD					5.87314		2.92119	2.92119	3.08066	2.11232	2.61861	2.85607	2.52372	3.5817	3.51188	4.95456	2.56162	3.10606	3.41426	3.01214	1.50396	1.59164	2.49952	1.82574	2.18218	1.41421	1.0833
Mean					27.2794		11.1429	11.1429	11.4524	10.5952	13.881	11.5476	11.627	12.2619	12.1667	14.5238	10.7381	17.3095	11.9524	13.1587	1.11905	1.02381	3.07143	0.142857	3.42857	0.404762	1.53175
SD					6.1324		2.55258	2.55258	2.61518	2.06078	2.91508	2.93176	2.24508	3.59579	3.38517	4.13337	2.35879	3.22708	2.81071	2.71624	2.07426	1.90619	2.56042	2.05499	3.15566	1.96381	1.54264

## Sheet: Expert
																			If equation		FALSE	FALSE	FALSE	FALSE	FALSE	FALSE
							Predicted			Chest Press				Actual							Difference
	Training Exp	Gender	DOB		Age	Training goal	Row	Chest Press	Leg Press	Biceps Curls	Situps	Lat Pulldowns	Avg	Row	Chest Press	Leg Press	Biceps Curls	Situps	Lat Pulldowns	Avg	Row	Chest Press	Leg Press	Biceps Curls	Situps	Lat Pulldowns	Avg
	5	1	1964-01-28	2016-05-12	52.3233	fitness	10	10	14	10	20	14	13	12	14	16	11	25	15	15.5	2	4	2	1	5	1	2.5
	5	1	1993-03-01	2016-05-12	23.2137	muscular growth	10	10	14	10	12	10	11	10	13	15	13	15	12	13	0	3	1	3	3	2	2
	5	1	1963-02-05	2016-05-12	53.3014	muscular growth	10	10	10	10	12	10	10.3333	10	9	11	12	15	12	11.5	0	-1	1	2	3	2	1.16667
	5	1	1995-11-27	2016-05-12	20.4712	muscular growth	10	10	10	10	20	10	11.6667	12	11	12	10	24	12	13.5	2	1	2	0	4	2	1.83333
	5	1	1988-09-08	2016-05-12	27.6932	muscular growth	10	10	10	10	20	10	11.6667	11	9	12	9	22	10	12.1667	1	-1	2	-1	2	0	0.5
	5	1	1967-04-22	2016-05-12	49.0904	muscular growth	10	10	10	10	12	10	10.3333	9	11	10	10	16	10	11	-1	1	0	0	4	0	0.666667
	5	1	1967-06-04	2016-05-12	48.9726	muscular growth	10	10	10	10	12	10	10.3333	8	8	9	8	14	9	9.33333	-2	-2	-1	-2	2	-1	-1
	5	1	1986-10-27	2016-05-12	29.5616	muscular growth	10	10	10	10	12	10	10.3333	10	9	10	9	13	7	9.66667	0	-1	0	-1	1	-3	-0.666667
	5	1	1987-12-28	2016-05-12	28.3918	muscular growth	9	9	9	9	11	9	9.33333	10	10	10	8	10	9	9.5	1	1	1	-1	-1	0	0.166667
	5	1	1996-12-01	2016-05-12	19.4575	muscular growth	9	9	9	9	11	9	9.33333	8	8	9	9	14	10	9.66667	-1	-1	0	0	3	1	0.333333
	5	1	1990-10-17	2016-05-12	25.5863	muscular growth	9	9	9	9	11	9	9.33333	8	10	9	9	12	9	9.5	-1	1	0	0	1	0	0.166667
	5	1	1995-01-18	2016-05-12	21.3288	muscular growth	7	7	9	7	11	9	8.33333	7	7	8	6	12	9	8.16667	0	0	-1	-1	1	0	-0.166667
	5	1	1992-12-08	2016-05-12	23.4411	muscular growth	9	9	9	9	11	9	9.33333	8	9	12	8	17	12	11	-1	0	3	-1	6	3	1.66667
	5	1	1971-12-31	2016-05-12	44.3945	muscular growth	10	10	9	9	12	9	9.83333	10	10	9	11	19	9	11.3333	0	0	0	2	7	0	1.5
	5	1	1994-08-29	2016-05-12	21.7178	muscular growth	10	10	9	7	11	9	9.33333	12	12	8	6	13	8	9.83333	2	2	-1	-1	2	-1	0.5
	5	1	1993-11-16	2016-05-12	22.5014	muscular growth	10	10	9	9	12	9	9.83333	11	12	10	9	14	9	10.8333	1	2	1	0	2	0	1
	5	1	1994-03-04	2016-05-12	22.2055	muscular growth	10	10	10	10	14	10	10.6667	10	10	11	10	13	12	11	0	0	1	0	-1	2	0.333333
	5	1	1995-07-06	2016-05-12	20.8658	muscular growth	10	10	10	10	14	10	10.6667	9	9	10	10	14	8	10	-1	-1	0	0	0	-2	-0.666667
	5	1	1980-01-31	2016-05-12	36.3041	muscular growth	10	10	10	10	20	10	11.6667	13	11	12	9	15	13	12.1667	3	1	2	-1	-5	3	0.5
	5	1	1988-03-18	2016-05-12	28.1699	muscular growth	10	10	10	10	12	10	10.3333	10	10	15	8	12	11	11	0	0	5	-2	0	1	0.666667
	5	1	1991-04-21	2016-05-12	25.0767	muscular growth	10	10	10	10	12	10	10.3333	8	8	9	11	17	11	10.6667	-2	-2	-1	1	5	1	0.333333
	5	1	1988-03-30	2016-05-12	28.137	muscular growth	10	10	10	10	12	10	10.3333	15	12	16	11	15	11	13.3333	5	2	6	1	3	1	3
	5	1	1962-05-30	2016-05-12	53.989	muscular growth	7	7	7	7	10	7	7.5	7	8	7	6	10	8	7.66667	0	1	0	-1	0	1	0.166667
	5	1	1991-12-22	2016-05-12	24.4055	muscular growth	10	10	10	10	12	10	10.3333	12	10	13	11	18	12	12.6667	2	0	3	1	6	2	2.33333
	5	1	1994-09-29	2016-05-12	21.6329	muscular growth	10	10	10	10	12	10	10.3333	7	9	8	9	15	8	9.33333	-3	-1	-2	-1	3	-2	-1
	5	1	1991-04-12	2016-05-12	25.1014	Strength/muscular growth	5	5	10	5	15	8	8	4	5	9	6	17	9	8.33333	-1	0	-1	1	2	1	0.333333
	5	1	1982-06-19	2016-05-12	33.9205	weight loss	15	15	15	15	20	15	15.8333	15	14	18	14	21	15	16.1667	0	-1	3	-1	1	0	0.333333
Mean					30.7872		9.62963	9.62963	10.0741	9.44444	13.4444	9.85185	10.3457	9.85185	9.92593	11.037	9.37037	15.6296	10.3704	11.0309	0.222222	0.296296	0.962963	-0.0740741	2.18519	0.518519	0.685185
SD					11.4454		1.62073	1.62073	1.68537	1.69464	3.34357	1.53682	1.59722	2.49158	2.07412	2.8485	2.05965	3.85455	2.09667	2.06468	1.69464	1.46274	1.8909	1.23805	2.5576	1.47727	0.467455
	5	2	1966-02-01	2016-05-12	50.3096	maintenance	12	12	11	9	12	11	11.1667	15	15	12	10	13	11	12.6667	3	3	1	1	1	0	1.5
	5	2	1991-04-28	2016-05-12	25.0575	muscle definition	18	18	18	12	18	18	17	19	18	20	12	19	17	17.5	1	0	2	0	1	-1	0.5
	5	2	1991-06-03	2016-05-12	24.9589	muscle definition	18	18	18	12	18	18	17	20	19	23	13	18	17	18.3333	2	1	5	1	0	-1	1.33333
	5	2	1992-01-27	2016-05-12	24.3068	muscle definition	18	18	18	12	18	18	17	18	17	20	14	15	16	16.6667	0	-1	2	2	-3	-2	-0.333333
	5	2	1981-04-23	2016-05-12	35.0767	muscular growth	9	9	9	9	12	9	9.5	9	8	10	8	15	9	9.83333	0	-1	1	-1	3	0	0.333333
	5	2	1959-08-21	2016-05-12	56.7644	muscular growth	10	10	10	10	12	10	10.3333	12	12	12	11	15	12	12.3333	2	2	2	1	3	2	2
	5	2	1984-12-01	2016-05-12	31.4658	muscular growth	9	9	9	9	12	9	9.5	8	8	11	8	14	9	9.66667	-1	-1	2	-1	2	0	0.166667
	5	2	1988-05-03	2016-05-12	28.0438	muscular growth	9	9	9	9	12	9	9.5	10	11	9	10	14	10	10.6667	1	2	0	1	2	1	1.16667
	5	2	1991-08-02	2016-05-12	24.7945	muscular growth	9	9	9	9	12	9	9.5	8	10	12	10	16	9	10.8333	-1	1	3	1	4	0	1.33333
	5	2	1995-01-28	2016-05-12	21.3014	muscular growth	9	9	9	9	11	9	9.33333	9	9	10	10	11	9	9.66667	0	0	1	1	0	0	0.333333
	5	2	1996-08-11	2016-05-12	19.7644	muscular growth	9	9	9	9	11	9	9.33333	9	9	10	10	11	9	9.66667	0	0	1	1	0	0	0.333333
	5	2	1991-01-07	2016-05-12	25.3616	muscular growth	9	9	9	9	11	9	9.33333	10	8	12	8	12	10	10	1	-1	3	-1	1	1	0.666667
	5	2	1984-06-03	2016-05-12	31.9616	muscular growth	12	12	11	9	12	11	11.1667	15	15	13	9	15	10	12.8333	3	3	2	0	3	-1	1.66667
	5	2	1984-10-09	2016-05-12	31.611	Strength/muscular growth	11	11	11	9	12	11	10.8333	15	15	16	12	15	12	14.1667	4	4	5	3	3	1	3.33333
	5	2	1993-02-04	2016-05-12	23.2822	weight loss	18	18	18	12	18	18	17	16	17	20	14	17	20	17.3333	-2	-1	2	2	-1	2	0.333333
Mean					30.2707		12	12	11.8667	9.86667	13.4	11.8667	11.8333	12.8667	12.7333	14	10.6	14.6667	12	12.8111	0.866667	0.733333	2.13333	0.733333	1.26667	0.133333	0.977778
SD					10.4277		3.89138	3.89138	3.90726	1.35576	2.89828	3.90726	3.28899	4.20657	4.00832	4.56696	2.02837	2.31969	3.6645	3.21632	1.68466	1.70992	1.40746	1.16292	1.86956	1.12546	0.925534
Mean					30.6027		10.4762	10.4762	10.7143	9.59524	13.4286	10.5714	10.877	10.9286	10.9286	12.0952	9.80952	15.2857	10.9524	11.6667	0.452381	0.452381	1.38095	0.214286	1.85714	0.380952	0.789683
SD					10.9665		2.85621	2.85621	2.78748	1.5782	3.15566	2.76866	2.41497	3.48091	3.173	3.78579	2.10965	3.38782	2.82802	2.64216	1.69939	1.54923	1.8072	1.2598	2.35374	1.36064	0.997327
